# Supplementary material for: Transferrin receptor 1 binds human parvovirus B19 VP1u to facilitate entry
Source: Nat Commun. 2026 Jun 11;17:7443. doi: 10.1038/s41467-026-74283-7 (PMC13408166; doi:10.1038/s41467-026-74283-7)
Supplement: Supplementary file 4 — Source Data [file 41467_2026_74283_MOESM4_ESM.xlsx]

## Sheet: Fig. 1
Fig. 1A
SDS-PAGE analysis of maleimide-conjugated HRP-VP1u

## Sheet: Fig. 3
	Fig. 3C			Fig. 3D
	Quantification of B19V binding at 4 °C measured by qPCR			Quantification of internalized B19V genomes following uptake at 37 °C. Trypsinization was used to remove non-internalized particles
	IgG (m)	OKT9		IgG (m) 37°C	OKT9 37°C	IgG (m) 4°C
	91.9489	135.472		104.965	17.0981	16.8255
	106.784	101.941		94.7709	27.2541	18.5826
	101.267	110.95		100.264	15.3843	15.121
	Unpaired two-sided Welch’s t-test			Unpaired two-sided Welch’s t-test
	P value	0.2933		P value	0.0001
	P value summary	ns		P value summary	***
	Significantly different (P < 0.05)?	No		Significantly different (P < 0.05)?	Yes
	One- or two-tailed P value?	Two-tailed		One- or two-tailed P value?	Two-tailed
	Welch-corrected t, df	t=1,222, df=3,733		Welch-corrected t, df	t=16,92, df=3,807
	Fig. 3E				Fig. 3F
	NS1 mRNA levels 24 h post-infection following preincubation with 2 µg OKT9				Dose-dependent inhibition of NS1 mRNA synthesis following preincubation with increasing concentrations of OKT9 (0, 0.2, 0.5, 1, and 2 µg).
	Input	IgG (m)	OKT9		OKT9 (μg)	NS1 mRNA (%)
	1.66785	76.2714	2.766		0	84.0663	74.9812	140.952
	0.0841269	94.5716	0.362943		0.2	8.52382	4.82401	10.9949
	0.820444	129.157	2.20375		0.5	0	0.389704	0
	6.10533	115.019	8.97572		1	0.969215	0	0
	6.24839	80.5362	14.3621		2	0.30687	0	1.97276
	6.5806	104.445	9.57616
	Unpaired two-sided Welch’s t-test
	P value	<0,0001
	P value summary	****
	Significantly different (P < 0.05)?	Yes
	One- or two-tailed P value?	Two-tailed
	Welch-corrected t, df	t=10,90, df=5,709

## Sheet: Extended data Fig. 1
Extended data Fig. 1C
SDS–PAGE analysis of fractions obtained after size-exclusion chromatography following conjugation of VP1u to HRP
Molecular weight marker is shown on the left

## Sheet: Extended data Fig. 4
Extended data Fig. 4A
SDS-PAGE analysis of purified recombinant VP1u proteins.
Molecular weight marker is shown on the left
